# Supplementary material for: Interventional Endoscopy for the Management of Post-Surgical Leaks and Fistulas: A Scoping Review
Source: J Clin Med. 2026 Mar 17;15(6):2291. doi: 10.3390/jcm15062291 (PMC13027318; doi:10.3390/jcm15062291)
Supplement: Supplementary file 1 [file jcm-15-02291-s001.zip]

Archive with 1 entries (1 files):
- jcm-4162986-supplementary.pdf
